# Supplementary material for: Structural Variations Contribute to the Genetic Etiology of Autism Spectrum Disorder and Language Impairments
Source: Int J Mol Sci. 2023 Aug 26;24(17):13248. doi: 10.3390/ijms241713248 (PMC10487745; doi:10.3390/ijms241713248)
Supplement: Supplementary file 1 [file ijms-24-13248-s001.zip]

Archive with 2 entries (2 files):
- SuppFigsTables_Revision_2023_08_23/SupplementalFigures.pdf
- SuppFigsTables_Revision_2023_08_23/SuppTables_Revision_2023_08_23.xlsx
